# Supplementary material for: Lineage‐specific plastid degradation in subtribe Gentianinae (Gentianaceae)
Source: Ecol Evol. 2021 Feb 22;11(7):3286–99. doi: 10.1002/ece3.7281 (PMC8019047; doi:10.1002/ece3.7281)
Supplement: Supplementary file 2 — Supplementary Material [file ECE3-11-3286-s001.xls]

## Sheet: A1 dN
TABLE A1 Relative nonsynonymous substitution rates in subtribe Gentianinae
	Crawfurdia	Gentiana_altigena	Gentiana_aristata	Gentiana_atuntsiensis	Gentiana_bavarica	Gentiana_clusii	Gentiana_crassuloides	Gentiana_cruciata	Gentiana_cuneibarba	Gentiana_davidii	Gentiana_haynaldii	Gentiana_hexaphylla	Gentiana_lutea	Gentiana_phyllocalyx	Gentiana_producta	Gentiana_scabra	Gentiana_sikkimensis	Gentiana_szechenyii	Gentiana_veitchiorum	Gentiana_yunnanensis	Kuepferia	Metagentiana	Sinogentiana_souliei	Sinogentiana_striata	Swertia	Tripterospermum
dN-accD	0.00563482	0	0.0155001	0.00286505	0.00479397	0.00573321	0.00482099	0	0.0124041	0.00186736	0.00483194	0	0.000950536	0.0146396	0.013374	0.000953541	0.00282492	0.00382705	0	0.00952018	0.00950603	0.00187241	0.00294194	0.00617291	0.0426671	0.00280877
dN-atpA	0	0.000927819	0.00185878	0	0.000926632	0.00185493	0.00186097	0.000925984	0.00185377	0	0.00185992	0	0.000926397	0.000926799	0.00373712	0	0	0.00185361	0	0	0.0055904	0.000927483	0.00278919	0.000928289	0.00278027	0.000928622
dN-atpB	0.00187264	0	0.000937018	0.00187168	0.0028176	0	0.00093439	0.000937917	0.0018764	0.000938394	0.000934919	0	0	0.00472273	0.00374993	0.000937383	0.000935369	0.000936132	0	0	0.00187493	0.00187407	0.00187199	0.00375349	0.00374846	0
dN-atpE	0	0	0.0143644	0	0	0.00353906	0	0	0.0106589	0	0.00352807	0	0.00353866	0.010743	0.00716682	0	0	0.00709984	0	0.00353768	0.0289888	0.00355469	0.00355268	0.00717044	0.00352976	0
dN-atpF	0	0.00529167	0.0196856	0	0.00335241	0.00531028	0.0105035	0	0.00755201	0	0.00264265	0	0	0.0251139	0.021268	0.00485667	0.00256172	0.00257434	0	0.00492115	0.0166401	0	0.00740057	0.00493768	0.018111	0.0052926
dN-atpH	0	0	0	0	0	0	0	0	0	0	0	0	0	0	0	0	0	0	0	0	0	0	0	0	0	0
dN-atpI	0.00382326	0	0.0117282	0.00191138	0.00191906	0.00190851	0.00192433	0.00190938	0.00190764	0	0.00577592	0	0.00192016	0.00575287	0.00767921	0	0.00191145	0.00190851	0	0.00576676	0.00381544	0.00381922	0.00574582	0.00574277	0.00767733	0.00576682
dN-ccsA	0.0106835	0.00435467	0.0156132	0.00619328	0.0133585	0.00727661	0.00996536	0.00143767	0.0120133	0.00578686	0.0104596	0.00290318	0	0.0219946	0.0170075	0.00144551	0.00289473	0.00723401	0	0.00703236	0.0139223	0.000792725	0.0116993	0.00960229	0.0385448	0.0131469
dN-cemA	0.00606424	0.00203131	0.0147645	0.0020304	0.00537984	0.00810662	0.0179538	0.00405825	0.0116441	0	0.0170475	0	0.00268186	0.00831871	0.0374494	0.0020278	0.00406145	0.0225489	0	0.0123348	0.0206081	0.00204133	0.0123054	0	0.0277596	0.0041048
dN-clpP	0	0	0	0.00693999	0.00229055	0	0	0	0.00330098	0	0	0	0.00230505	0.0183645	0.0296642	0	0.00242245	0.0322909	0	0	0.00768533	0	0.0023758	0	0.0144161	0.00236799
dN-matK	0.0112414	0.00272418	0.0347086	0.0139655	0.0105493	0.011498	0.0134411	0.0019984	0.0212075	0.00272596	0.00659128	0.00090607	0.00132451	0.0154226	0.0236129	0.00897211	0.00457735	0.0114989	0.000906505	0.0110485	0.0197002	0.0045686	0.0092079	0.00920517	0.0438463	0.00955699
dN-ndhA	0.00264177	NA	NA	0.00394553	0.00659246	0.00789902	NA	0	NA	0	NA	NA	0.00263902	NA	NA	0.00659323	0.00395656	0.00262409	NA	0.00394344	0.0127559	0.005284	0.274518	0	0.0195555	0.00927337
dN-ndhB	0.000933029	0.00185394	0.00683749	0.0018642	0.000931363	0	0.00322916	0.000932995	0.0137817	0.000931707	0.00350871	0	0	0.0289258	NA	0	0	0.000931271	0	0	0.000932846	0	0.0015034	0	0.00186422	0
dN-ndhC	0.00775706	NA	NA	0.00390071	0	0	NA	0	NA	0	NA	NA	0.00772463	NA	NA	0	0.0038969	0.0157052	NA	0	0.00387511	0	NA	0.00775544	0.00772959	0
dN-ndhD	0.00371422	NA	NA	0.00624903	0.00465013	0.00466688	NA	0.000930328	NA	0.00279497	NA	NA	0.000928299	NA	NA	0.000925701	0.00279046	0.00465494	NA	0.00680332	0.0155639	0.000925855	NA	0.00846066	0.0161357	0.00280496
dN-ndhE	0.00843215	NA	NA	0.00924935	0	0.00459704	NA	0.00462276	NA	0	NA	NA	0.00459627	NA	NA	0.00460007	0	0.0139928	NA	0	0.0257714	0.00423717	NA	0.0188747	0.0139233	0
dN-ndhF	0.00519961	NA	NA	0.00754912	0.00817167	0.00627566	NA	0.00255329	NA	0.000620561	NA	NA	0.0012455	NA	NA	0.00566311	0.000620509	0.00818733	NA	0.00617219	0.0190235	0.00431844	NA	0.0138029	0.0265768	0.00629302
dN-ndhG	0.00817889	NA	NA	0.00270585	0.0164475	0	NA	0	NA	0.00269876	NA	NA	0	NA	NA	0.00269821	0	0.00541299	NA	0.00539922	0.0130085	0.00542116	NA	0.013648	0.0135987	0.00270457
dN-ndhH	0.00475902	NA	NA	0.00472645	0.00117277	0.00117699	NA	0	NA	0	NA	NA	0	NA	NA	0	0.0011785	0.0059084	NA	0.00354334	0.00952133	0.00235455	NA	0.00711035	0.0178689	0.00235542
dN-ndhI	0.00560527	NA	NA	0.002793	0.0140423	0.00559998	NA	0.00278744	NA	0	NA	NA	0.00278321	NA	NA	0.00279778	0	0.00289275	NA	0.00292492	0.01122	0.00561511	NA	0.00280525	0.0084562	0.00280029
dN-ndhJ	0.0029371	NA	NA	0.00295699	0.005928	0.00594211	NA	0	NA	0	NA	NA	0	NA	NA	0	0	0.00594927	NA	0	0.00592747	0	NA	0	0.00883934	0
dN-ndhK	0.00868126	NA	NA	0.00832597	0.0082419	0.00619366	NA	0.0020529	NA	0	NA	NA	0	NA	NA	0.00411099	0.00207415	0.00205167	NA	0.00207435	0.00623102	0.00415104	NA	0.00631172	0.00209273	0.00417644
dN-petA	0.00144174	0	0.00290377	0.00288303	0.00144478	0.00144338	0.0014475	0	0.00435403	0.00144145	0.0014468	0	0	0.00434286	0.00583046	0.00144432	0	0.00144252	0	0.00144256	0.00288953	0.00288686	0.00434136	0.00435523	0.0116033	0
dN-petB	0.00562753	0	0.00216291	0	0	0	0.00215735	0	0	0	0	0	0	0.00431894	0	0	0	0	0	0.00891067	0.00459095	0	0	0	0.00215616	0.00430999
dN-petD	0.00902504	0	0.00294534	0.00294719	0.00294665	0	0.00295872	0	0.00294898	0	0.00296238	0	0	0	0.00295932	0	0	0	0	0	0	0	0.00296096	0.0029406	0.00295101	0
dN-petG	0	0	0	0	0	0	0	0	0	0	0	0	0	0	0	0	0	0	0	0	0	0	0	0	0	0
dN-petL	0	0	0	0	0	0	0	0	0	0	0	0	0	0.0148983	0.0308876	0.0148636	0	0	0	0	0	0.0152334	0.014938	0	0.0149909	0
dN-petN	0	0	0	0	0	0	0	0	0	0	0.0160875	0	0	0.0169308	0	0	0	0	0	0	0	0.0171625	0	0	0.016777	0
dN-psaA	0.00186792	0	0.00312226	0.00187191	0.00124663	0.00062303	0	0.000622296	0.00124905	0	0.00249745	0	0	0.00499545	0.00187069	0	0.000623136	0.00124535	0	0	0.00249433	0.00124443	0.00312685	0.00124593	0.00249112	0.000622154
dN-psaB	0.00186792	0	0.00312207	0.00187183	0.00124665	0.000622994	0	0.000622296	0.00124905	0	0.00249759	0	0	0.00499513	0.00187064	0	0.000623136	0.00124535	0	0	0.00249432	0.00124443	0.00312685	0.001246	0.00249126	0.000622124
dN-psaC	0	0	0	0	0	0	0	0	0	0	0	0	0	0	0.00582772	0	0	0	0	0	0	0.00577818	0	0	0.0057643	0
dN-psaI	0.0129697	0	0.0128341	0	0	0.0127659	0	0	0.0526268	0	0	0	0	0	0	0	0	0	0	0.0260583	0.0131019	0.0128922	0	0	0.0258832	0
dN-psaJ	0	0	0.0110928	0	0.0112081	0.0110985	0	0	0.0110527	0	0	0	0	0.0222378	0.0111653	0	0	0	0	0	0.0110298	0	0.0221524	0	0	0
dN-psbA	0.0012923	0	0	0	0	0	0	0	0	0	0	0	0	0.00388134	0.00129319	0	0	0	0	0	0	0	0.00129059	0.00129266	0.00129058	0
dN-psbB	0.00277848	0	0.000911984	0.00184414	0	0.000923867	0.00555293	0	0.000922519	0.00184591	0.00557893	0	0	0.00462962	0.00369681	0	0	0.000920829	0	0.000921293	0.00669589	0.00184779	0.00277265	0.00184732	0.00277014	0.00369705
dN-psbC	0	0.00100109	0.0020146	0	0.00200598	0	0	0	0.00100146	0	0	0	0.00100254	0.00301297	0.00200779	0	0.00201047	0.00200917	0	0	0.00200728	0	0	0.00301277	0.00100202	0.00200446
dN-psbD	0	0	0.0013292	0	0.00132829	0	0.00132936	0	0	0	0	0	0.00132843	0	0	0	0	0	0	0	0.00132739	0.00197627	0.00132604	0.00132541	0.00132612	0
dN-psbE	0	0	0	0	0	0	0	0	0.00559721	0	0	0	0	0	0	0	0	0	0	0	0	0	0.0111969	0	0.00555921	0
dN-psbF	0	0	0	0	0	0	0	0	0	0	0	0	0	0	0	0	0	0	0	0.0123922	0	0	0	0	0	0
dN-psbH	0	0	0.0139627	0.0067608	0.0138661	0.00669141	0	0.00683063	0.0137411	0	0	0	0.00682521	0.0279108	0.0138749	0	0	0.0206732	0	0.00678788	0.0275563	0.00677277	0	0.00677008	0.0136566	0.00677007
dN-psbI	0.0126504	0	0	0	0	0	0	0	0	0	0	0	0	0	0	0	0	0	0	0	0	0	0.0126689	0	0	0
dN-psbJ	0	0	0.0117048	0.0117493	0	0	0	0	0	0	0	0	0	0	0	0	0	0	0	0	0.0238734	0	0.0118381	0	0.0117376	0
dN-psbK	0.0150023	0	0.0148547	0.0148306	0	0	0.00727637	0	0.022089	0	0.00732291	0	0.0146243	0.0149221	0.0148831	0	0	0.0221468	0	0.00741542	0.0154947	0.00744182	0.0225253	0	0.014831	0
dN-psbL	0	0	0	0	0	0	0	0	0	0	0	0	0	0	0	0	0	0	0	0	0	0.0120027	0	0	0	0
dN-psbM	0.0131972	0	0	0	0	0	0	0	0	0	0	0	0	0	0	0	0	0	0	0	0	0	0	0	0	0
dN-psbN	0	0	0	0	0	0	0	0	0	0	0	0	0	0	0.0113032	0	0	0	0	0	0	0	0.0113687	0	0	0.0113698
dN-psbT	0.0135237	0	0	0	0	0	0	0	0	0	0	0	0	0	0	0	0	0	0	0	0	0	0	0	0.0134725	0
dN-psbZ	0	0	0.00765201	0	0	0	0.00777762	0	0.00762676	0	0.00780307	0	0	0	0.0152836	0	0	0	0	0	0	0	0	0	0	0
dN-rbcL	0.00189659	0.00377475	0.000944085	0.00189304	0.000943499	0.00188692	0	0	0	0.00189063	0.000945068	0	0.000944118	0.00289021	0	0.00283434	0.00095174	0	0	0.000946773	0.00524067	0.000947073	0	0	0.00876182	0.00570945
dN-rpl14	0	0	0.00375403	0	0.00374249	0	0	0	0	0.00375163	0	0	0	0.0151602	0.00383829	0	0	0.00374141	0	0	0.00376664	0.00754701	0.00753558	0	0.00755961	0.00376673
dN-rpl16	0	0	0.00344638	0	0.00692034	0.00344795	0.00347931	0	0.00344708	0.00346215	0.0069826	0	0	0.0209599	0.00689112	0	0	0.00346338	0	0	0.00345991	0.00347294	0.0179186	0.00337556	0.00698932	0
dN-rpl2	0	0	0.00337885	0	0.00335216	0	0.00167645	0	0.00503204	0	0.00168242	0	0	0	0.00508547	0	0	0.00167442	0	0	0.00167576	0	0	0.00167048	0.00673849	0
dN-rpl20	0	0	0.0119452	0.00384115	0.00775604	0.00771858	0.00383798	0	0.00772541	0.00386291	0.00769004	0	0	0.0159437	0.019627	0.00388605	0.00387203	0.00415617	0	0.00776256	0.0194641	0	0.00754934	0.0113986	0.015616	0.0218891
dN-rpl22	0.00559071	0.00276275	0.0106671	0	0.00827776	0.00829984	0	0	0.020146	0	0.016431	0	0	0.0111882	0.0180523	0.00551582	0.00275721	0.0195171	0	0.0194481	0.020272	0.00828754	0.00787314	0.017438	0.0485729	0.0104944
dN-rpl23	0	0	0	0	0	0	0	0	0	0	0	0	0	0	0.00511176	0	0	0	0	0	0	0	0	0	0	0
dN-rpl32	0.00861632	0	0.0346613	0	0.0088211	0.00886341	0.0172132	0.00885812	0.00867306	0	0	0	0	0	0.0351384	0.00879831	0.00902991	0.017818	0	0.00920098	0.0425177	0	0.0332369	0	0.0174649	0
dN-rpl36	0	0	0	0.0125977	0	0	0.0126614	0	0.012527	0	0	0	0	0	0	0	0	0	0	0	0.0126694	0	0	0	0	0
dN-rpoA	0.00840419	0.00137269	0.0113461	0.00276203	0.0110593	0.0041183	0.00910662	0	0.0090421	0	0.00785727	0	0	0.00689339	0.0187082	0.00138105	0.00413637	0.0124429	0	0.0124692	0.012138	0	0.00982093	0.00279943	0.0168878	0.00411253
dN-rpoB	0.0013978	0.000435065	0.00646197	0.00618442	0.0048391	0.000876426	0.00398643	0	0.00558978	0.000437448	0.00485592	0	0.000435659	0.0106134	0.00664294	0.000876105	0.00175478	0.00571229	0	0.00441981	0.00758898	0.0009543	0.00617256	0.00351668	0.00971044	0
dN-rpoC1	0.00340424	0.000682576	0.00490367	0.00205092	0.00680122	0.0033924	0.00478784	0	0.0047768	0.00135841	0.00341891	0	0.000694889	0.00823192	0.0137499	0.00135619	0	0.00340143	0	0.00750693	0.00815961	0.00271356	0.00844295	0.00135953	0.0103174	0.00409733
dN-rpoC2	0.00529134	0.0022727	0.0173756	0.00771343	0.0102044	0.00524475	0.00963254	0.00262349	0.0158109	0.0015033	0.00911392	0.000757306	0.000457963	0.0262237	0.0197172	0.00150997	0.00263889	0.00576808	0.00037737	0.013153	0.0168164	0.00305238	0.00813218	0.00989895	0.0385849	0.0063856
dN-rps2	0.00391768	0	0.00592942	0.00195973	0.0119069	0.00195747	0.00788929	0	0.00773309	0	0	0	0.00195977	0.00392413	0.00592683	0	0	0.00393094	0	0.00196098	0.00195746	0.00195736	0.00589766	0.00194914	0.00788427	0
dN-rps4	0.00231077	0	0.00467496	0.00703193	0.00233986	0	0.00771069	0	0.00233664	0.00234118	0.00233693	0	0.00233868	0.00467711	0.00232382	0	0	0.00233531	0	0	0.00848256	0	0.00463809	0.00693748	0.00937038	0.00231782
dN-rps7	0	0	0	0.00304929	0	0	0	0	0	0	0.00303521	0	0	0.00304247	0	0	0	0.00609937	0	0.00303999	0	0	0	0	0.0030352	0
dN-rps8	0.0177755	0	0.0178581	0.00699745	0.00703716	0.0105812	0.00699124	0.00349465	0.00704265	0.00350672	0.00700694	0	0	0.0142819	0.00718535	0	0	0.00349766	0	0.00700026	0.017711	0.00701963	0.010511	0.00347043	0.0105	0.00348507
dN-rps11	0.00340155	0	0.00676749	0	0.00338493	0.00680773	0.00338435	0	0.00677291	0.00338323	0.00338099	0	0	0.00338111	0.0135988	0	0	0.0137178	0	0.00337867	0.0137628	0.00339873	0	0.00683234	0.00677455	0.00682656
dN-rps12	0	0	0	0.00402819	0	0.0200323	0	0	0.0203714	0	0	0	0	0	0	0	0.020724	0	0	0	0	0.00403669	0	0	0	0.0204054
dN-rps14	0.00933869	0	0	0	0	0.00940708	0.0141201	0	0.00944413	0	0	0	0	0.00468626	0.00945295	0	0	0	0	0.00468763	0.0046833	0.00466123	0	0	0.0141128	0
dN-rps15	0	0	0.011165	0.0167167	0.0110661	0.016607	0.0056024	0.00555047	0.0112054	0	0.0055744	0	0	0.0120474	0.0184733	0	0	0	0	0	0.041588	0.0167086	0.0165552	0.00542469	0.0387191	0.00548733
dN-rps18	0	0	0.0091545	0	0.00452531	0.00450922	0	0.00457544	0.00915931	0	0.00456376	0	0	0.00450843	0.013698	0.00454457	0	0.00453628	0	0.00909577	0.00454054	0	0	0.004506	0.0183324	0
dN-rps19	0.00497127	0	0.00499583	0	0.00491836	0.00494799	0.00499799	0.00495312	0	0	0	0	0	0	0.0099776	0	0.00492241	0	0	0	0.0049185	0.00498202	0	0.00493489	0.00989296	0.00494234
dN-ycf2	0.000818227	0.000203309	0.00364078	0.00282344	0.00285846	0.000814325	0.00225494	0.000699504	0.00411747	0.000613078	0.00328052	0	0	0.00505802	0.00477244	0.00102234	0.000204297	0.00203707	0.0002039	0.00144046	0.00282735	0.000612093	0.00237508	0.00157925	0.0105831	0.00362599
dN-ycf3	0	0	0	0	0	0	0	0	0.00558862	0	0	0	0	0	0.00640321	0	0.00278968	0	0	0	0	0.00277689	0.00557976	0	0.0055888	0
dN-ycf4	0	0	0.0102265	0.00503829	0.00251836	0.00507091	0.00245602	0.00251403	0.0101342	0.00251571	0.0152788	0	0.00251293	0.01532	0.0181431	0.00503798	0.00251565	0	0	0.00502971	0.00503814	0	0.0075619	0.00765288	0.00761518	0
