# Supplementary material for: Lineage‐specific plastid degradation in subtribe Gentianinae (Gentianaceae)
Source: Ecol Evol. 2021 Feb 22;11(7):3286–99. doi: 10.1002/ece3.7281 (PMC8019047; doi:10.1002/ece3.7281)
Supplement: Supplementary file 3 — Supplementary Material [file ECE3-11-3286-s005.xls]

## Sheet: A2 dS
TABLE A2 Relative synonymous substitution rates in subtribe Gentianinae
	Crawfurdia	Gentiana_altigena	Gentiana_aristata	Gentiana_atuntsiensis	Gentiana_bavarica	Gentiana_clusii	Gentiana_crassuloides	Gentiana_cruciata	Gentiana_cuneibarba	Gentiana_davidii	Gentiana_haynaldii	Gentiana_hexaphylla	Gentiana_lutea	Gentiana_phyllocalyx	Gentiana_producta	Gentiana_scabra	Gentiana_sikkimensis	Gentiana_szechenyii	Gentiana_veitchiorum	Gentiana_yunnanensis	Kuepferia	Metagentiana	Sinogentiana_souliei	Sinogentiana_striata	Swertia	Tripterospermum
dS-accD	0.0104889	0	0.0428658	0.0138298	0.017739	0.0104973	0.0109332	0	0.018242	0.010621	0.0184778	0.00342297	0	0.0508225	0.0549741	0.00349347	0.0137784	0.00361083	0	0.0281688	0.0265389	0.0104231	0.0108361	0.0183926	0.0914369	0.0139162
dS-atpA	0.00541379	0.00557689	0.0406622	0.00545228	0.0311595	0.0136468	0.0154506	0.00268145	0.0271143	0.00543062	0.0160105	0.00271648	0.00536157	0.0466768	0.0483705	0.00811875	0	0.0189811	0	0.0164616	0.0265045	0.00800529	0.0163234	0.0135989	0.0766382	0.0135651
dS-atpB	0.00545119	0	0.0361069	0.0194386	0.0108474	0.0135848	0.0220879	0.00267837	0.0306882	0.0054593	0.0247323	0.00273523	0	0.0194232	0.0436461	0	0.00545494	0.0162401	0	0.0139128	0.0218275	0.0137048	0.0164739	0.019425	0.0648833	0.00546419
dS-atpE	0.0211225	0	0	0	0.0105377	0	0.0106593	0	0.0107596	0	0	0	0	0.0551	0.022025	0	0	0.0210642	0	0.0103964	0.0220469	0	0.0326681	0.0218323	0.0753129	0.0108166
dS-atpF	0.0271547	0.00834894	0.0593069	0.0231447	0.0110792	0.016171	0.00798292	0	0.0300087	0	0	0	0	0.0403624	0.0503708	0	0	0.0237003	0	0.0153889	0.00747238	0.00745845	0.0225782	0.00750676	0.0475488	0.0161212
dS-atpH	0.0152988	0	0	0.027763	0.0154093	0	0.0165832	0	0.0159726	0	0	0	0	0.0319469	0	0	0	0	0	0	0.029968	0	0.0488456	0.014776	0	0
dS-atpI	0.0177665	0.00572302	0.0312354	0.0117198	0.0173958	0	0.0176761	0	0.0496427	0	0	0	0.00574629	0.047825	0.0710388	0	0.0116974	0.0173424	0	0.0356434	0.023734	0	0.0176412	0.00590112	0.0723401	0
dS-ndhA	0.012229	NA	NA	0.00806065	0.018403	0.00801386	NA	0.0161475	NA	0.00798344	NA	NA	0.0163449	NA	NA	0	0.00799043	0.0202529	NA	0.0121521	0.0260837	0	0.276913	0.0245363	0.065446	0.0203376
dS-ndhB	0.00575873	0.00568575	0.0214204	0	0	0.00287971	0	0	0	0	0	0	0	0.0144047	NA	0	0	0.00576709	0	0.00288007	0	0	0.00448672	0	0.00287435	0.00288621
dS-ndhC	0	NA	NA	0.0125892	0.012899	0.0126516	NA	0	NA	0	NA	NA	0	NA	NA	0	0	0.012542	NA	0.0126267	0.0391113	0.0127287	NA	0.0268441	0.064763	0
dS-ndhD	0.00292503	NA	NA	0.0200823	0.0179279	0.0205441	NA	0.0028763	NA	0.0089558	NA	NA	0.00585699	NA	NA	0.0119348	0.00608092	0.00884428	NA	0.0409311	0.0611837	0	NA	0.0273626	0.100284	0.0147404
dS-ndhE	0.01393	NA	NA	0	0.015623	0.0313549	NA	0	NA	0	NA	NA	0	NA	NA	0.0156717	0.0154734	0.0153373	NA	0	0.035977	0.0280441	NA	0.0148882	0.0400613	0.0149108
dS-ndhF	0.00621008	NA	NA	0.0259313	0.0341107	0.016716	NA	0.00388624	NA	0.0102941	NA	NA	0	NA	NA	0.0121924	0.00204311	0.0310231	NA	0.0430266	0.0467491	0.00622953	NA	0.0157986	0.104123	0.0156534
dS-ndhG	0.0322962	NA	NA	0.0159633	0.0235248	0	NA	0	NA	0	NA	NA	0.0154354	NA	NA	0	0	0.0324349	NA	0.0490252	0.0349453	0.0326298	NA	0.0493533	0.0746233	0.00793066
dS-ndhH	0.0237547	NA	NA	0.0159984	0.0321408	0.0238944	NA	0.0156447	NA	0.0121466	NA	NA	0.0198839	NA	NA	0.0201403	0.00805168	0.0119681	NA	0.02855	0.0246063	0.011883	NA	0.0201359	0.111734	0.0368163
dS-ndhI	0.00940214	NA	NA	0.0188164	0.0466188	0.0181057	NA	0.0274311	NA	0	NA	NA	0	NA	NA	0	0	0.00923912	NA	0.0560223	0.0356208	0.0290004	NA	0.0287952	0.0763756	0.0288683
dS-ndhJ	0.0286404	NA	NA	0.00961388	0.0196634	0.0195773	NA	0	NA	0	NA	NA	0	NA	NA	0.00965808	0.00956314	0.00967125	NA	0.0490841	0.0595017	0	NA	0.0296137	0.0799542	0.0194488
dS-ndhK	0	NA	NA	0.0198025	0.0193084	0.0128143	NA	0.00645416	NA	0.00659182	NA	NA	0	NA	NA	0.00644302	0	0.0064461	NA	0.00653889	0.00781668	0	NA	0.0334013	0.0353999	0.00642979
dS-petA	0.0137597	0	0.0278553	0.00463053	0.0320001	0.0228253	0.0240743	0.0227454	0.0427849	0.00443371	0.00924368	0	0	0.044579	0.0181113	0	0.00921263	0.00445787	0	0.032518	0.0273309	0	0.0221088	0.0100378	0.102949	0.0174512
dS-petB	0.00245559	0	0.0362183	0.0223834	0.0357978	0.0140398	0.0211028	0.00724465	0.028355	0.00708838	0.021098	0	0	0.0283746	0.0367433	0.00687263	0	0	0	0.0357044	0.0197463	0	0.0215409	0.00708882	0.058802	0
dS-petD	0.0265094	0	0.0362102	0.0342661	0.0178037	0.00859331	0.00838948	0	0.00904149	0	0.00899676	0	0.00866959	0.0454567	0.0377153	0	0.00854286	0.0170978	0	0.017187	0.00862644	0	0.00871227	0	0.0636229	0.00861963
dS-petG	0	0	0.0893529	0	0	0	0.0812118	0	0.0855504	0	0.0411328	0	0	0.0410585	0.0379636	0	0.0396456	0	0	0.0385195	0	0	0	0	0.0842703	0
dS-petL	0.0504008	0	0.0447696	0.045641	0	0	0.0447797	0	0.0447696	0	0	0	0	0	0.0457877	0	0.0442963	0	0	0.0447696	0	0	0	0	0	0
dS-petN	0	0	0.0480086	0	0	0	0	0	0	0	0.0485399	0	0	0.05136	0	0	0	0	0	0	0	0	0	0	0.0520091	0
dS-psaA	0.00583003	0.00387854	0.0329993	0.0118174	0.0156484	0.00583695	0.0078006	0.00388158	0.0178958	0.0039014	0.015945	0	0	0.0215328	0.0240213	0.00192426	0.00194073	0.00975157	0.00192707	0.0216588	0.0405245	0.00587791	0.0179996	0.0139994	0.0502011	0.00196221
dS-psaB	0.00583002	0.00387854	0.0329965	0.0118177	0.0156477	0.005837	0.00780076	0.00388166	0.0178958	0.00390103	0.0159444	0	0	0.0215328	0.0240194	0.00192429	0.00194056	0.00975107	0.0019271	0.0216588	0.0405271	0.00587782	0.0179989	0.0139998	0.0501971	0.00196218
dS-psaC	0	0	0.0909228	0.0204309	0.0187598	0	0	0.019486	0.0865731	0	0.0207793	0	0.0200631	0.0402642	0	0	0.0210306	0.0199463	0	0	0.060081	0	0	0.0193497	0.0391295	0.0192545
dS-psaI	0	0	0	0	0	0	0	0.0402332	0	0	0.0400933	0	0	0.0395756	0.0401625	0	0	0	0	0	0.0406427	0	0	0	0	0.152518
dS-psaJ	0	0	0	0	0.0319066	0.0297902	0.0870961	0	0.0361518	0	0.0353734	0	0	0	0	0	0	0.0296891	0	0	0.0300884	0	0	0	0.0950945	0.0288645
dS-psbA	0.00858336	0	0.0415632	0.0269462	0.0219427	0.0173366	0.0227467	0	0.0173563	0	0.00858252	0	0.00854491	0.0171785	0.0193436	0.00869867	0.00853813	0.0173781	0	0.0221082	0.0345994	0.00430903	0.0308614	0.00872293	0.0524027	0.00140068
dS-psbB	0.00836499	0.00853722	0.0262321	0.01774	0.0113734	0.011281	0.0146512	0	0.0307502	0.0116561	0.014708	0.00282827	0.00281623	0.047614	0.0302011	0.00570027	0.0145125	0.00282563	0	0.0204644	0.0254109	0.00283678	0.025426	0.026328	0.0656793	0.0085368
dS-psbC	0.0177223	0.00594772	0.0447365	0.00585858	0.0209434	0.0148131	0.0029708	0.0029205	0.00869789	0	0.0147777	0	0	0.02686	0.0681654	0.00292377	0.00588231	0.0119454	0	0.00879693	0.0300026	0.00293816	0.00861264	0.00939353	0.0707151	0.008827
dS-psbD	0.00812946	0.00401096	0.0254802	0.00817403	0.0248874	0.00822042	0.0207833	0	0.0448288	0.0123466	0.0132159	0	0.0082093	0.0290649	0.0496887	0	0	0.0206346	0	0	0.0165421	0.00207529	0.0208493	0.00394201	0.0559816	0.0206508
dS-psbE	0	0	0.0347071	0	0	0	0.0533115	0	0.053356	0	0.0349731	0	0	0.0547014	0.0523286	0.0175618	0	0	0	0.0353202	0.0351756	0	0.0179477	0.0175089	0.0557706	0.0350534
dS-psbF	0	0	0.0369832	0	0	0	0	0	0.0369332	0	0	0	0	0.0370554	0.118251	0	0	0.0768898	0.0367088	0	0	0	0	0	0.0367785	0.0373895
dS-psbH	0	0	0.0218941	0.0196169	0	0	0	0	0	0	0.0199658	0	0	0.0207338	0	0	0	0	0	0	0.0400039	0	0	0	0.0199679	0
dS-psbI	0	0	0.0403482	0	0.041569	0	0.0410947	0	0.0405509	0.0396066	0	0	0	0.0416536	0	0	0	0.0427524	0	0	0	0	0	0.0864125	0.126962	0
dS-psbJ	0	0	0.0380131	0	0.0360917	0	0	0	0	0	0	0	0	0	0	0	0	0.036875	0	0	0.0368802	0	0	0	0	0.0366425
dS-psbK	0	0.0262428	0.0242687	0	0.0256996	0	0.0247258	0	0	0	0	0	0	0.0764518	0.0241141	0	0	0.0269277	0	0.0513101	0	0	0	0	0.0503725	0
dS-psbL	0	0	0	0	0.0494972	0	0	0	0	0	0.0488192	0	0	0	0.0488194	0	0	0	0	0.0988604	0.0483062	0	0.102588	0.0973789	0.0472772	0
dS-psbM	0	0	0.047756	0	0	0	0	0	0.0491545	0	0.0451682	0	0.0999555	0	0	0	0	0	0	0	0.0965178	0	0	0	0.0445674	0
dS-psbN	0.0319213	0	0	0	0	0	0.0361533	0	0.0310148	0	0.0325769	0	0	0.0298977	0.03183	0	0	0.030855	0	0	0	0	0	0	0.0302572	0.0316675
dS-psbT	0	0	0	0	0.040829	0	0	0	0.0407266	0	0	0	0.0412119	0.038242	0.0366241	0	0	0.0829745	0	0	0.0892927	0	0.0404799	0	0.0766672	0
dS-psbZ	0	0	0	0	0.0232886	0	0	0	0	0	0	0	0	0.0231886	0	0	0	0.0223897	0	0	0.0457332	0.025437	0	0	0	0
dS-rbcL	0.00608221	0.0122174	0.0280742	0.0235459	0.0120008	0.00897826	0.0185595	0.00301006	0.0367016	0.00601627	0.0155925	0	0	0.0489925	0.0310119	0.00298613	0.00902874	0.00342041	0	0.0351751	0.0241625	0	0.0184913	0.0184564	0.0664483	0.00916602
dS-rpl14	0.0118269	0	0.0254851	0.0125385	0	0.023852	0.0114494	0	0.0481682	0	0.0366413	0	0.0122007	0.0495121	0.0762896	0.0117347	0.0120495	0	0	0.064649	0.0358133	0.0116911	0	0.0359633	0.0363874	0.0117139
dS-rpl16	0	0	0.0358841	0.052465	0.0112167	0	0.0485219	0	0.0241008	0	0.0116808	0	0	0.0359413	0.0500641	0	0.0113063	0.0225549	0	0.0224559	0.0459937	0.0111409	0.0109585	0.0111517	0.0696493	0.0117653
dS-rpl2	0	0	0.00519914	0.00522056	0	0	0.00515596	0	0.00516925	0	0.00516321	0	0	0	0.0155257	0	0	0	0	0.00518536	0.00520379	0.0103746	0.00515821	0.00518953	0.0155995	0.00518619
dS-rpl20	0	0	0.0337475	0.0127989	0.0386769	0	0	0	0	0.0127332	0	0	0	0.0241398	0.0420398	0	0.0247995	0	0	0.0379316	0.0375993	0.0119772	0.0130611	0.0256794	0.0512908	0
dS-rpl22	0	0.00862653	0.0565453	0.0214388	0.0555273	0.0106653	0.0333736	0	0.0259415	0	0	0	0	0.0319837	0.0567539	0.0108771	0	0.0222459	0	0.042994	0.0686528	0	0	0	0.0492013	0.0104704
dS-rpl23	0	0	0	0	0	0	0	0	0	0	0	0	0	0	0.0360578	0	0	0.016778	0	0.0168691	0	0	0	0	0	0
dS-rpl32	0	0.0626219	0	0	0.0651812	0	0	0	0.0326842	0	0.0326558	0	0	0.0319943	0.160303	0	0	0	0	0.0330794	0	0.0335986	0.0049667	0	0	0
dS-rpl36	0	0	0	0	0	0.0839747	0	0	0	0	0	0	0	0	0.0439544	0	0	0.0398212	0	0	0.0389029	0	0	0	0	0.0401651
dS-rpoA	0.0242989	0.00926253	0.00916487	0.00941812	0.0197137	0.0143261	0.0247808	0	0.0097595	0	0.019107	0	0.00945405	0.0445142	0.0282041	0.00929101	0.0046147	0.00469457	0	0.0335482	0.0335601	0.0141072	0.0143535	0.0142866	0.0791212	0.00926061
dS-rpoB	0.00809336	0.00265273	0.0372949	0.0207831	0.0231841	0.00677992	0.0181208	0.00248719	0.0449201	0	0.019021	0	0.0013323	0.0277142	0.0286534	0.00698449	0.00267129	0.0134752	0.00132684	0.0262101	0.0292391	0.00537064	0.0151393	0.0148018	0.0612911	0.00778647
dS-rpoC1	0.010849	0.00440461	0.0413165	0.0156422	0.00875493	0.0109731	0.0174459	0.00193268	0.0360842	0	0.00699907	0	0.00435958	0.0446086	0.0342593	0.00453783	0.00215618	0.0131906	0.00215292	0.0177032	0.0247648	0.00427908	0.0144535	0.0108567	0.0751396	0.00652354
dS-rpoC2	0.00886056	0.00250231	0.023045	0.0104935	0.0100558	0.0037712	0.0060157	0.00124408	0.0232579	0	0.00646006	0	0	0.0207006	0.0247736	0.00251278	0.00375815	0.00755897	0.00125517	0.0104289	0.013554	0.00634979	0.00635108	0.0138865	0.0290448	0.00879594
dS-rps2	0.0125496	0.0144693	0.0265492	0.025866	0.0187577	0	0.0200925	0	0.0341425	0	0.013043	0	0.0125311	0.0381369	0.0267554	0	0	0.0189639	0	0.0519358	0.0322032	0.00625148	0.00614252	0.00623134	0.0593445	0.0254241
dS-rps4	0	0	0.021073	0.051531	0.0211375	0	0.0193641	0.00695579	0	0	0.0138802	0	0.0140544	0.014044	0.0214278	0	0.00705661	0.0213084	0	0.0142298	0.0385547	0	0.00714278	0.00726815	0.090856	0.0140194
dS-rps7	0	0	0	0.00907512	0	0.00906814	0	0	0.00887697	0	0.00883104	0	0	0	0	0	0	0	0	0	0.017852	0	0	0	0	0.00890278
dS-rps8	0.0106263	0	0.0587284	0.010776	0.0213907	0.0212127	0.033751	0	0.0223604	0	0.0105476	0.0107117	0	0.0644334	0.0279299	0.0106155	0	0.0319882	0	0.0107514	0.0222124	0	0.0107562	0.0213234	0.053605	0.010613
dS-rps11	0.0101406	0	0.0427711	0.00956582	0.032379	0.0118147	0.0101606	0	0.0623431	0.0098344	0.0207533	0	0.0182035	0.0642823	0.0303097	0.0196418	0.00983443	0.0197625	0	0.029443	0.0313743	0.0206018	0.0205856	0	0.0946161	0.0101142
dS-rps12	0	0	0.0220131	0	0	0.0202122	0.0217827	0	0.0113815	0	0	0	0	0.0110689	0	0	0.018325	0.0215334	0	0.0110305	0.0224808	0	0	0.0111241	0.0663068	0.0305181
dS-rps14	0	0	0.045032	0.0146536	0.014946	0.0149069	0.0141905	0.0297731	0	0	0	0	0	0.0301311	0.0144339	0	0	0.0146165	0	0.0146784	0.0310687	0	0	0.0147106	0.112628	0
dS-rps15	0.0174144	0.0169709	0.0948912	0.0547135	0.0172203	0.0168073	0.0364233	0.0174659	0.0180011	0.016685	0.0177288	0	0	0.0546957	0.0190315	0.0174356	0	0	0	0.0921913	0.0317029	0.0178121	0.0348825	0	0.0745618	0.0535999
dS-rps18	0	0.0129735	0.013202	0.0542889	0.013184	0.0132357	0.0396897	0	0	0	0.0404905	0	0.0131601	0.0402373	0.0131941	0	0	0.0263832	0	0	0.0262022	0	0	0.013174	0.0259982	0.0416453
dS-rps19	0	0	0.0383954	0.0170477	0	0	0.0156695	0	0.0682829	0	0.0540008	0	0	0	0.0139208	0	0	0.0524511	0	0	0	0	0	0	0.123581	0
dS-ccsA	0.0193565	0.0100742	0.0413002	0.0280538	0.0594908	0.0241817	0.0398785	0	0.0315393	0.00481316	0.0159564	0	0.00491948	0.0606675	0.0492023	0.00945068	0	0.019105	0	0.0147215	0.0280822	0.00475113	0.0240397	0.0209873	0.0821077	0.0190447
dS-cemA	0	0.00685359	0.0446821	0.0344271	0.0209527	0.0141185	0.0308542	0	0.0421763	0	0.0357553	0	0	0.00708923	0.0219921	0	0	0.00711079	0	0.0203188	0.059708	0.00701603	0.021472	0.0210848	0.0464996	0.0139802
dS-clpP	0.00763643	0.014743	0.0339429	0.0293519	0.0297144	0.022633	0.0201204	0	0.00311115	0	0.0269819	0	0.00739575	0.0280781	0.0803098	0	0	0.0636582	0	0.0218191	0.0291195	0	0	0	0.0948214	0.0153345
dS-matK	0.0193634	0.00620834	0.0375716	0.0194882	0.0222651	0.0317349	0.0235737	0.00902216	0.0334921	0	0.0170155	0	0.00623727	0.0330347	0.0497806	0.00416235	0.00933675	0.0191588	0	0.0320955	0.0452288	0.00313548	0.0191048	0.0157992	0.107017	0.0127154
dS-ycf2	0.00339127	0.000674343	0.00882379	0.00339041	0.00540341	0.00202621	0.0040725	0.00130646	0.00751877	0.00135114	0.00270931	0.000673972	0	0.00981741	0.00516082	0.000722218	0.000676943	0.00337736	0	0.00743389	0.00282633	0.000675356	0.00285987	0.00161283	0.018405	0.00357038
dS-ycf3	0.0191755	0	0.00955305	0.0188982	0.00945356	0.0386354	0.0287788	0.00939858	0.00958141	0	0.0292182	0	0	0.00940429	0.0169314	0	0.00935337	0	0.00937472	0	0.00939885	0.00947578	0.0292029	0.00955523	0.0786295	0.00948523
dS-ycf4	0.0171557	0	0.0265423	0	0.0540879	0.00848729	0.0176323	0.00862956	0.0449817	0	0.0177382	0.00857903	0.00805521	0.0437362	0.08333	0.0171156	0	0.00844349	0	0.0258017	0.0170052	0	0.0170629	0.00868994	0.0339717	0.0265805
